# Supplementary material for: Utilization of Noncontrast Magnetic Resonance Lymphangiography for Selection of Effective Surgical Method in Breast Cancer-Related Lymphedema
Source: Medicina (Kaunas). 2023 Sep 14;59(9):1656. doi: 10.3390/medicina59091656 (PMC10537151; doi:10.3390/medicina59091656)
Supplement: Supplementary file 1 [file medicina-59-01656-s001.zip]

Archive with 1 entries (1 files):
- medicina-2554022-supplementary.pdf
